# Supplementary material for: Effects of oral calcium on reproduction and postpartum health in cattle: a meta-analysis and quality assessment
Source: Front Vet Sci. 2024 Apr 10;11:1357640. doi: 10.3389/fvets.2024.1357640 (PMC11041631; doi:10.3389/fvets.2024.1357640)
Supplement: SUPPLEMENTARY Figure S1 — Funnel plot of incidence of subclinical hypocalcemia, Ca concentration in plasma/serum, incidence of metritis, and number of pregnant cows at first service. [file Data_Sheet_1.zip]

Archive with 6 entries (6 files):
- Figure S1.TIF
- Figure S2.TIF
- Figure S3.TIF
- Figure S4.TIF
- Figure S5.TIF
- Figure S6.TIF
